# Supplementary material for: Application of large language models to the annotation of cell lines and mouse strains in genomics data
Source: Database (Oxford). 2026 Jul 22;2026:baag041. doi: 10.1093/database/baag041 (PMC13389303; doi:10.1093/database/baag041)
Supplement: baag041_Supplemental_Files [file baag041_supplemental_files.zip › Supplementary_Tables.xlsx]

## Sheet: S1
Table S1
Strain-task accuracy across all evaluated methods on the 500-experiment sample. Wilson 95% confidence intervals.
Backs Figure 3
Method	Family	k correct	n	Accuracy	Wilson 95% lower	Wilson 95% upper	$ per experiment
text2term TFIDF	lexical baseline	27	500	0.054	0.0373741	0.0774271	0
Regex	lexical baseline	32	500	0.064	0.0456957	0.0889529	0
BM25 top-1	lexical baseline	114	500	0.228	0.193381	0.266767	0
Llama 3.3 70B	open-weights LLM	156	500	0.312	0.272952	0.353915	0.02
Claude Haiku 4.5	frontier LLM	237	500	0.474	0.430597	0.517799	0.011
SapBERT (neural)	neural baseline	293	500	0.586	0.54233	0.628358	0
Llama 3.3 70B + spec	open-weights LLM (+spec)	331	500	0.662	0.619442	0.702088	0.02
GPT-4o (original)	frontier LLM	360	500	0.72	0.679081	0.757565	0.03
Claude Sonnet 4.6	frontier LLM	368	500	0.736	0.695668	0.772733	0.034
Claude Opus 4.7	frontier LLM	377	500	0.754	0.714407	0.78972	0.23
Sonnet 4.6 + spec-rule	frontier LLM (+spec)	384	500	0.768	0.729042	0.802871	0.034
GPT-4o + spec-rule	frontier LLM (+spec)	385	500	0.77	0.731137	0.804746	0.03

## Sheet: S2
Table S2
Cell-line task accuracy on the 500-experiment sample, exact ontology-ID match and after EFO–CLO cross-walk resolution. Wilson 95% CIs.
Backs Figure 4
Method	n	Exact-ID k	Exact-ID accuracy	Exact-ID Wilson lo	Exact-ID Wilson hi	Cross-walk k	Cross-walk accuracy	Cross-walk Wilson lo	Cross-walk Wilson hi
SapBERT (neural)	498	58	0.116466	0.0911825	0.147621	112	0.2249	0.190415	0.263596
Claude Sonnet 4.6 (dense retrieval)	497	81	0.162978	0.133112	0.198013	260	0.523139	0.479218	0.566705
Claude Sonnet 4.6 + hybrid	497	213	0.428571	0.385775	0.472464	243	0.488934	0.445239	0.532798
Claude Opus 4.7 (dense retrieval)	498	198	0.39759	0.355548	0.4412	256	0.514056	0.470219	0.557678
Claude Opus 4.7 + hybrid	498	226	0.453815	0.410608	0.49773	257	0.516064	0.472217	0.559665
GPT-4o (original)	491	95	0.193483	0.160975	0.230749	262	0.533605	0.489388	0.5773
GPT-4o + hybrid	491	212	0.431772	0.388656	0.475947	231	0.470468	0.426719	0.514676

## Sheet: S3
Table S3
McNemar paired tests (Edwards continuity correction) for every pair of models on the strain task, n = 500.
Model A	Model B	B right, A wrong	B wrong, A right	McNemar p-value
opus	sonnet	10	19	0.137395
opus	gpt4o	24	41	0.0471939
opus	haiku	4	144	3.11032e-30
sonnet	gpt4o	28	36	0.381574
sonnet	haiku	4	135	2.84871e-28
gpt4o	haiku	18	141	3.84229e-22

## Sheet: S4
Table S4
Mechanistic breakdown of strain-task errors made by GPT-4o (original) on the 500-GSE sample. Each erroneous GSE is assigned to a single mechanism via the EFO is_a hierarchy (parsed from efo.obo). Replaces a full confusion matrix, whose off-diagonal is sparse and dominated by the C57BL/6 ↔ C57BL/6J pair (over-spec).
Error mechanism	n GSEs	% of errors	% of sample	Description
substrain-family	38	0.271429	0.076	Predicted and curator-annotated strains share a non-generic ancestor in EFO (e.g., C57BL/6 vs C57BL/6J — both is_a C57BL). The dominant failure mode reported in the original submission.
over-spec	5	0.0357143	0.01	Predicted strain is a strict descendant of the curator's annotation in the EFO is_a hierarchy (more specific than recorded).
under-spec	26	0.185714	0.052	Predicted strain is a strict ancestor of the curator's annotation (less specific than recorded).
different-strain	3	0.0214286	0.006	Predicted a strain unrelated to the curator's annotation in the EFO is_a hierarchy (no shared non-generic ancestor).
no-prediction	25	0.178571	0.05	Model returned an empty prediction.
multi-partial	13	0.0928571	0.026	Curator and model each annotated multiple strains; the sets overlap but neither is contained in the other.
multi-partial-subset	30	0.214286	0.06	Curator and model each annotated multiple strains; one set is a strict subset of the other.
TOTAL errors	140	1	0.28	All errors. Denominator for percentages above. Exact-match denominator: n = 500 GSEs.

## Sheet: S5
Table S5
Pairwise inter-model agreement on the strain task. Outcome agreement = both correct or both wrong. Identical predictions = the two models returned the same URI set.
Backs (no figure; in Text only)
Model A	Model B	% outcome agreement	Cohen κ	% identical predictions
opus	sonnet	0.942	0.847	0.896
opus	gpt4o	0.87	0.665	0.802
opus	haiku	0.704	0.423	0.624
sonnet	gpt4o	0.872	0.677	0.8
sonnet	haiku	0.722	0.457	0.65
gpt4o	haiku	0.682	0.378	0.57

## Sheet: S6
Table S6
Pairwise inter-model agreement on the cell-line task (cross-walk-aware scoring; n = 497 evaluable GSEs from the 500-GSE sample). Outcome agreement = both correct or both wrong; identical predictions = the two models returned the same ontology-ID set.
Backs (no figure; in Text only)
Model A	Model B	% outcome agreement	Cohen κ	% identical predictions
opus	sonnet	0.895372	0.79	0.575453
opus	gpt4o	0.857143	0.714	0.545272
sonnet	gpt4o	0.917505	0.835	0.639839

## Sheet: Provenance
sheet_name	figure_id	script	source	sha256	stamped_at	description	n_rows
S1	Figure 3	scripts/build_supp_tables.py	revisions/data/{analysis,results,results_cl}/*.tsv	03c3ffc03f4d71d4a48fc67e02986b3bb984310b016efdfdc73bfc363fb2fd04	2026-05-26T02:04:59Z	Strain-task accuracy across all evaluated methods on the 500-experiment sample. Wilson 95% confidence intervals.	12
S2	Figure 4	scripts/build_supp_tables.py	revisions/data/{analysis,results,results_cl}/*.tsv	b7073c301912637acdf1998adcf8d065bbd4ea90574def43838076e04baad443	2026-05-26T02:04:59Z	Cell-line task accuracy on the 500-experiment sample, exact ontology-ID match and after EFO–CLO cross-walk resolution. Wilson 95% CIs.	7
S3	(no figure; in-text only)	scripts/build_supp_tables.py	revisions/data/{analysis,results,results_cl}/*.tsv	75b21d024486d42205241ad83b3b9efb613264c98152847b386be5e40ef76856	2026-05-26T02:04:59Z	McNemar paired tests (Edwards continuity correction) for every pair of models on the strain task, n = 500.	6
S5	(no figure; in-text only)	scripts/build_supp_tables.py	revisions/data/{analysis,results,results_cl}/*.tsv	a0d43ed88bedb0a15a967d80da63f5e310b5a523edccd69e5704e5f56af51acc	2026-05-26T02:04:59Z	Pairwise inter-model agreement on the strain task. Outcome agreement = both correct or both wrong. Identical predictions = the two models returned the same URI set.	6
S6	(no figure; in-text only)	scripts/build_supp_tables.py	revisions/data/{analysis,results,results_cl}/*.tsv	5ed0f71087483e5ad7d5c72ee53ae35b3a6087f7762b8347b78b8b1641a75c1b	2026-05-26T02:04:59Z	Pairwise inter-model agreement on the cell-line task (cross-walk-aware scoring; n = 497 evaluable GSEs from the 500-GSE sample). Outcome agreement = both correct or both wrong; identical predictions = the two models returned the same ontology-ID set.	3
S4	(no figure; in-text only — see Discussion)	scripts/build_strain_error_breakdown.py	revisions/data/sample500.tsv + revisions/data/efo.obo	7b95e602537aa2d17707e05f0badb30983e024eac9d3e706376950aa7236c6f1	2026-05-26T02:05:01Z	Mechanistic breakdown of strain-task errors made by GPT-4o (original) on the 500-GSE sample. Each erroneous GSE is assigned to a single mechanism via the EFO is_a hierarchy (parsed from efo.obo). Replaces a full confusion matrix, whose off-diagonal is sparse and dominated by the C57BL/6 ↔ C57BL/6J pair (over-spec).	8
